# Supplementary material for: An eHealth intervention for patients with a low socioeconomic position during their waiting period preceding cardiac rehabilitation: a randomized feasibility study
Source: Eur Heart J Digit Health. 2024 Nov 14;6(1):115–25. doi: 10.1093/ehjdh/ztae084 (PMC11750199; doi:10.1093/ehjdh/ztae084)
Supplement: ztae084_Supplementary_Data [file ztae084_supplementary_data.zip]

Archive with 3 entries (3 files):
- Supplementary Appendix 1.pdf
- Supplementary Appendix 2.pdf
- Supplementary Appendix 3.pdf
